# Supplementary material for: HIV-1 envelope glycoprotein signatures that correlate with the development of cross-reactive neutralizing activity
Source: Retrovirology. 2013 Sep 23;10:102. doi: 10.1186/1742-4690-10-102 (PMC3849187; doi:10.1186/1742-4690-10-102)
Supplement: Additional file 5: Table S2 — Title of data: Subclustering of positions identified by SH. Description of data: Six sites are isolated in the structure (and sequence) and form a cluster of their own. Three small clusters are purely sequential. Another sequential cluster (T138, N139, T140, N141, S142) is not present in any of the crystal structures analyzed, but aligns with a similar region (T138→T135, N139→I136, N141→N137 in 3U4E) which makes it cluster with another residue (K151 at 4Å). Finally, there are four other clusters containing sequentially distant residues with on average slightly more than four residues per cluster. In one case this clustering is tight, with a distance around 3Å, the three other distances involved are around 6-7Å. One of these clusters consists of three sequential parts and involves one tight and one looser distance. Most clusters are restricted to within one of the V or C regions, except for the one that connects C1 and C2, and the two others that bridge C3 and V4. Almost all residues selected within the V4 region are in close contact with the α2-helix (336–353) of the C3 region. [file 1742-4690-10-102-S5.xlsx]

## Sheet: Sheet1
				Consensus stringd
Region	Amino acid positiona	SH-scores from individuals' consensusb	Z-scoresc	High CrNAe	Low CrNAf	Clusterg
C1	E32	0.83	0.07	Egd	GEdkn	1
C1	K33	0.68	-1.47	KQ_e	QNek	1
C1	V85	0.81	0.03	Vaei	Ver	2
C1	V87	0.84	0.57	Ekg	Eadg	2
C1	K97	0.82	-0.7	Knt	Kr	3
C1	K130	0.84	-1.03	Ne	Nd	4
V1	L134	0.62	-3.07	Lf	VLim	5
V1	K135	0.33	-2.94	RKegq	G-knw	5
V1	N136	0.72	-2.72	Nt	-Nt	5
V1	T138	0.66	-3.15	Tn_	-ast	6
V1	N139	0.71	-1.22	N_t	T-ins	6
V1	T140	0.52	-1.83	Tks_n	S-aln	6
V1	.141	0.47	-1.79	NT-g	RS-gk	6
V1	.141	0.35	-9.46	-tn	N	6
V1	.141	0.13	-5.47	-ni	TAei	6
V1	.141	0	-21.47	0	T	6
V1	.141	0	-12.9	0	Nads	6
V1	.141	0.67	-2.53	-st	Tas_	6
V1	N141	0.37	-4.53	NTs	N-p	6
V1	S142	0.72	-1.98	SN	N_i	6
V1	.145	0.52	-4.58	W-g	Snw_
V1	.146	0.5	-3.41	-m	L-Ig
V1	K151	0.63	-0.39	-EGRak	K-egqt	6
C2	E268	0.84	0.51	Eqg	Edgr	7
C2	V271	0.71	-2.16	Vi	AV	8
C2	V275	0.53	-1.59	DEva	Eknqs	3
V3	K322	0.62	-3.39	DE	Eaq	9
C3	I333	0.8	-3.5	Li	LI	10
C3	A336	0.62	-1.08	TAegl	Aekv	10
C3	K337	0.65	-1.14	DEQKt	Knq	10
C3	K343	0.61	-1.1	Kgqs	EQKhn	11
C3	A346	0.81	-1.98	AV	V	11
C3	S347	0.83	0.92	KTIdes	NEIKT	11
V4	F396	0.56	-2.3	N-Tf	-NG	11
V4	T399	0.67	-0.62	-vt	T-anrs	11
V4	.403	0.67	-2.16	-t	N-s
V4	.404	0.48	-2.55	-sr	KT-np
V4	S405	0.69	-2.13	L-S	-es	10
V4	N406	0.25	-10.43	Nt	-n	10
V4	N407	0.22	-6.17	Nskr	-hnt	10
V4	.412	0.62	-2.75	-s	N-de
V4	.412	0.73	-2.18	0	-nst
C4	S440	0.73	-1.27	Raks	KRg	12
V5	S461	0.62	-2.52	D-En	-n
V5	.464	0.73	-1.12	EN-K	-rk	13
V5	.464	0.5	-4.82	-a	-Ni	13
gp41	Q621	0.51	-1.02	Kardq	EMYKNQ
a Amino acid numbering based on the HXB2 reference sequence
b Sequence Harmony scores (SH-scores): SH-scores below a cut-off of <0.7 for variable regions and a cut-off of <0.85 for conserved regions are shown.
c The z-scores display the accuracy of a given result; the more negative the z-score the less likely it is that the results was found by chance
d The ’consensus string’ shows the residues found in each group on that specific site ordered by frequency were a lower case letter is present less than half the amount of the most abundant residue (upper case).
e Individuals who developed CrNA
f Individuals who did not develop CrNA
9Numbers represent the subclusters as defined in Supplementary Table 2
