# Supplementary material for: HIV-1 envelope glycoprotein signatures that correlate with the development of cross-reactive neutralizing activity
Source: Retrovirology. 2013 Sep 23;10:102. doi: 10.1186/1742-4690-10-102 (PMC3849187; doi:10.1186/1742-4690-10-102)
Supplement: Additional file 6: Table S3 — Title of data: Median neutralization IC50 titer per individual per bNAb. Description of data: Median neutralization IC50 titer of the primary HIV-1 variants from 21 selected individuals to neutralization by eleven different bNAbs covering the four known epitope clusters, namely CD4BS (b12 and VRC01), gp120 outer domain (447-52D, 2G12, PGT121 and PGT126), quaternary V1V2 (PG9, PG16 and PGT145) and MPER (2F5 and 4E10), and to the three polyclonal HIVIg pools. Interestingly, early HIV-1 variants of individuals who developed CrNA were more sensitive to neutralization by polyclonal HIVIg pool 1 compared to early viruses from individuals who did not develop CrNA (p = 0.037), although this was found for the other two pools tested. [file 1742-4690-10-102-S6.xlsx]

## Sheet: Sheet1
#	Cluster:	Region	Structural evidence
1	E32, K33	C1
2	V85, V87	C1
3	K97; V275	C1,C2	<7 Å apart (in 3JWD)
4	K130	C1
5	L134, K135, N136	V1
6	(T138, N139, T140, N141, S142); K151	V1	139-151 4Å in 3U4E (not directly in the structure; aligned as T138→T135, N139→I136, N141→N137 in 3U4E)
7	E268	C2
8	V271	C2
9	K322	V3
10	I333; A336, K337; S405, N406, N407	C3, V4	333-336: <6 Å apart (in 3JWD); 336-407: <6 Å (in 2B4C)
11	K343, A346, S347; F396; T399	C3, V4	343-346, 346-396, 347-396: <4 Å apart (in 3JWD); 396-399: <7 Å (in 3JWD)
12	S440	C4
13	S461	V5
