# Supplementary material for: HIV-1 envelope glycoprotein signatures that correlate with the development of cross-reactive neutralizing activity
Source: Retrovirology. 2013 Sep 23;10:102. doi: 10.1186/1742-4690-10-102 (PMC3849187; doi:10.1186/1742-4690-10-102)
Supplement: Additional file 7: Figure S4 — Title of data: Correlation of SH-scores and Z-scores. Description of data: (A) Correlation of the SH scores as found by Sequence Harmony; (B) Correlation of the Z-scores found by Sequence Harmony. Each amino acid difference in Env between individuals who did or did not developed CrNA is represented by one dot. The value on the x-axis represents scores found when using 91 Env sequences as described in Materials, and the value on the y-axis represents the scores found when using the consensus sequences of the 12 individuals who did and the 9 individuals who did not developed CrNA. Statistical analyses on the SH-scores and the Z-scores were performed using Graphpad Prism v5.01. Correlations between the two methods were compared using a Pearson correlation test. Differences and correlations were considered statistically significant when P values were ≤ 0.05. [file 1742-4690-10-102-S7.xlsx]

## Sheet: Sheet1
		Neutralization titer (IC50 (μg/ml))b per bNAb
	Geometric mean IC50 titera	b12		VRC01		447-52D		2G12		PGT 121		PGT 126		PG9		PG16		PGT 145		2F5		4E10		HIVIg pool 1		HIVIg pool 2		HIVIg pool 3
ACH18880	20	14		2.9		4.9		25		0.015		0.048		5.0		0.25		0.11		1.3		5.6		592		51.228		59.053
ACH19576	23	13		0.99		2.9		0.15		0.079		0.056		2.0		0.062		0.064		1.0		7.2		1500		94.318		119.879
ACH18887	29	8.4		4.3		5.5		25		0.028		0.65		5.0		5.0		5.0		5.4		13		938		39.753		70.929
ACH19974	29	0.96		1.8		5.4		16		0.022		0.031		5.0		0.097		0.064		0.87		3.4		1142		53.103		92.229
ACH19489	29	0.78		0.32		4.9		0.38		0.007		0.022		0.14		0.050		0.058		0.67		0.37		469		53.645		58.512
ACH19329	31	25		5.0		4.9		13		0.093		0.15		0.41		0.099		2.2		19		3.5		848		28.607		44.913
ACH19961	31	1.5		0.66		0.10		0.30		0.051		0.13		0.036		0.019		0.043		0.67		2.4		344		64.506		65.973
ACH19792	34	0.28		0.34		4.2		25		0.015		5.0		5.0		5.0		0.98		0.26		0.75		1059		24		31.402
ACH19861	43	2.0		5.0		4.3		25		0.054		0.14		0.007		0.007		0.022		25		1.9		373		60.139		106.69
ACH19793	93	15		0.19		4.6		0.59		0.010		0.023		3.0		0.093		0.11		3.0		7.1		131		24		54.439
ACH19999	111	12		5.0		n/a		25		0.007		0.041		0.008		0.008		0.062		25		25		n/a		30.152		39.633
ACH19474	126	1.2		1.1		4.9		21		0.037		2.5		0.69		0.023		0.12		1.0		2.2		965		34.112		58.862
ACH19507	140	25		5.0		5.3		0.57		0.014		0.19		0.12		0.061		0.022		0.87		1.5		389		40.25		61.575
ACH19463	164	3.0		2.0		6.3		9.5		0.033		0.086		5.0		5.0		5.0		1.1		2.3		406		40.061		60.853
ACH11668	169	24		1.6		7.2		2.7		0.037		0.084		5.0		5.0		0.012		17		25		351		34.412		55.61
ACH19885	180	25		3.6		1.6		0.77		0.098		1.3		0.035		0.026		1.9		0.89		1.8		945		27.312		46.011
ACH18818	205	0.76		0.37		3.5		1.3		0.012		0.024		5.0		0.24		0.21		1.4		5.0		894		57.219		97.843
ACH18814	230	23		2.4		6.3		5.3		0.021		0.76		0.16		0.047		0.007		1.4		2.6		195		66.481		81.314
ACH19308	231	25		1.7		5.4		25		0.071		0.29		3.5		0.19		0.17		4.9		21		321		26.904		48.865
ACH18969	275	1.2		0.79		n/a		25		0.007		0.041		5.0		5.0		5.0		8.5		18		170		45.888		58.054
ACH19829	297	0.69		0.041		0.26		1.49		0.007		0.021		5.0		0.10		0.066		0.77		5.4		87		42.577		84.897
Legend:
IC50 titer (μg/ml)
>500
50-500
5.0-50
0.50-5.0
0.050-0.50
<0.050
n/a = not available
a Neutralization titers are expressed as the geometric mean plasma dilution that inhibited virus infection by 50% for the panel of 6 heterologous viruses
bPer individual the median neutralization titer for each bNAb is shown as IC50 value, indicating the serum dilution that inhibited virus infection by 50%
